# Supplementary material for: ModelTest-NG: A New and Scalable Tool for the Selection of DNA and Protein Evolutionary Models
Source: Mol Biol Evol. 2019 Aug 21;37(1):291–4. doi: 10.1093/molbev/msz189 (PMC6984357; doi:10.1093/molbev/msz189)
Supplement: msz189_Supplementary_Data [file msz189_supplementary_data.zip]

Archive with 5 entries (4 files):
- msz189-Suppl_data/
- msz189-Suppl_data/cpl-natbib.sty
- msz189-Suppl_data/MBE.cls
- msz189-Suppl_data/natbib.bst
- msz189-Suppl_data/Supplementary_Material.pdf
