# Supplementary material for: ModelTest-NG: A New and Scalable Tool for the Selection of DNA and Protein Evolutionary Models
Source: Mol Biol Evol. 2019 Aug 21;37(1):291–4. doi: 10.1093/molbev/msz189 (PMC6984357; doi:10.1093/molbev/msz189)
Supplement: msz189_Supplementary_Data [file msz189_supplementary_data.zip › msz189-Suppl_data/natbib.bst]

%% 
%% This is file `natbib.bst', generated 
%% on <1994/9/16> with the docstrip utility (2.2h).
%% 
%% The original source files were:
%% 
%% genbst.mbs  (with options: `ay,nat,seq-lab,nm-rev,dt-beg,yr-par,vol-bf,
%%                             volp-com,etal-it')
%% ---------------------------------------- 
%% *** Personal bib style, PWD *** 
%% 
%% (Here are the specifications of the source file)
%% \ProvidesFile{genbst.mbs}[1994/09/16 1.5 (PWD)]
%%   For use with BibTeX version 0.99a or later
%%     and with LaTeX 2.09 or 2e
%%-------------------------------------------------------------------
%% NOTICE:
%% This file may be used for non-profit purposes.
%% It may not be distributed in exchange for money,
%%   other than distribution costs.
%%
%% The author provides it `as is' and does not guarantee it in any way.
%%
%% Copyright (C) 1994 Patrick W. Daly
%% Max-Planck-Institut f\"ur Aeronomie
%% Postfach 20
%% D-37189 Katlenburg-Lindau
%% Germany
%%
%% E-mail:
%% SPAN--     nsp::linmpi::daly    (note nsp also known as ecd1)
%% Internet-- daly@linmpi.dnet.gwdg.de
%%-----------------------------------------------------------
%% \CharacterTable
%%  {Upper-case    \A\B\C\D\E\F\G\H\I\J\K\L\M\N\O\P\Q\R\S\T\U\V\W\X\Y\Z
%%   Lower-case    \a\b\c\d\e\f\g\h\i\j\k\l\m\n\o\p\q\r\s\t\u\v\w\x\y\z
%%   Digits        \0\1\2\3\4\5\6\7\8\9
%%   Exclamation   \!     Double quote  \"     Hash (number) \#
%%   Dollar        \$     Percent       \%     Ampersand     \&
%%   Acute accent  \'     Left paren    \(     Right paren   \)
%%   Asterisk      \*     Plus          \+     Comma         \,
%%   Minus         \-     Point         \.     Solidus       \/
%%   Colon         \:     Semicolon     \;     Less than     \<
%%   Equals        \=     Greater than  \>     Question mark \?
%%   Commercial at \@     Left bracket  \[     Backslash     \\
%%   Right bracket \]     Circumflex    \^     Underscore    \_
%%   Grave accent  \`     Left brace    \{     Vertical bar  \|
%%   Right brace   \}     Tilde         \~}
%%---------------------------------------------------------------------
 % This is an author-year citation style bibliography. As such, it is
 % non-standard LaTeX, and requires a special package file to function properly.
 % Such a package is    natbib.sty   by Patrick W. Daly
 % The form of the \bibitem entries is
 %   \bibitem[Jones et al.(1990)]{key}...
 %   \bibitem[Jones et al.(1990)Jones, Baker, and Smith]{key}...
 % The essential feature is that the label (the part in brackets) consists
 % of the author names, as they should appear in the citation, with the year
 % in parentheses following. There must be no space before the opening
 % parenthesis!
 % With natbib v5.3, a full list of authors may also follow the year.
 % In natbib.sty, it is possible to define the type of enclosures that is
 % really wanted (brackets or parentheses), but in either case, there must
 % be parentheses in the label.
 % The \cite command functions as follows:
 %   \cite{key} ==>>                Jones et al. (1990)
 %   \cite[]{key} ==>>              (Jones et al., 1990)
 %   \cite[chap. 2]{key} ==>>       (Jones et al., 1990, chap. 2)
 %   \cite[e.g.][]{key} ==>>        (e.g. Jones et al., 1990)
 %   \cite[e.g.][p. 32]{key} ==>>   (e.g. Jones et al., p. 32)
 %   \citeauthor{key}               Jones et al.
 %   \citefullauthor{key}           Jones, Baker, and Smith
 %   \citeyear{key}                 1990
%%---------------------------------------------------------------------

ENTRY
  { address
    author
    booktitle
    chapter
    edition
    editor
    howpublished
    institution
    journal
    key
    month
    note
    number
    organization
    pages
    publisher
    school
    series
    title
    type
    volume
    year
  }
  {}
  { label extra.label sort.label }

INTEGERS { output.state before.all mid.sentence after.sentence after.block }

FUNCTION {init.state.consts}
{ #0 'before.all :=
  #1 'mid.sentence :=
  #2 'after.sentence :=
  #3 'after.block :=
}

STRINGS { s t }

FUNCTION {output.nonnull}
{ 's :=
  output.state mid.sentence =
    { ", " * write$ }
    { output.state after.block =
        { add.period$ write$
          newline$
          "\newblock " write$
        }
        { output.state before.all =
            'write$
            { add.period$ " " * write$ }
          if$
        }
      if$
      mid.sentence 'output.state :=
    }
  if$
  s
}

FUNCTION {output}
{ duplicate$ empty$
    'pop$
    'output.nonnull
  if$
}

FUNCTION {output.check}
{ 't :=
  duplicate$ empty$
    { pop$ "empty " t * " in " * cite$ * warning$ }
    'output.nonnull
  if$
}

FUNCTION {fin.entry}
{ add.period$
  write$
  newline$
}

FUNCTION {new.block}
{ output.state before.all =
    'skip$
    { after.block 'output.state := }
  if$
}

FUNCTION {new.sentence}
{ output.state after.block =
    'skip$
    { output.state before.all =
        'skip$
        { after.sentence 'output.state := }
      if$
    }
  if$
}

FUNCTION {not}
{   { #0 }
    { #1 }
  if$
}

FUNCTION {and}
{   'skip$
    { pop$ #0 }
  if$
}

FUNCTION {or}
{   { pop$ #1 }
    'skip$
  if$
}

FUNCTION {non.stop}
{ duplicate$
   "}" * add.period$
   #-1 #1 substring$ "." =
}

FUNCTION {new.block.checkb}
{ empty$
  swap$ empty$
  and
    'skip$
    'new.block
  if$
}

FUNCTION {field.or.null}
{ duplicate$ empty$
    { pop$ "" }
    'skip$
  if$
}

FUNCTION {emphasize}
{ duplicate$ empty$
    { pop$ "" }
    { "{\em " swap$ * non.stop
        { "\/}" * }
        { "}" * }
      if$
    }
  if$
}

FUNCTION {bolden}
{ duplicate$ empty$
    { pop$ "" }
    { "{" swap$ * "}" * }
  if$
}

INTEGERS { nameptr namesleft numnames }

FUNCTION {format.names}
{ 's :=
  #1 'nameptr :=
  s num.names$ 'numnames :=
  numnames 'namesleft :=
    { namesleft #0 > }
    { s nameptr
      "{vv~}{ll}{, jj}{, f.}" format.name$ 't :=
      nameptr #1 >
        {
          namesleft #1 >
            { ", " * t * }
            {
              numnames #2 >
                { "," * }
                'skip$
              if$
              t "others" =
                { " " * "et~al." emphasize * }
                { " and " * t * }
              if$
            }
          if$
        }
        't
      if$
      nameptr #1 + 'nameptr :=
      namesleft #1 - 'namesleft :=
    }
  while$
}

FUNCTION {format.names.ed}
{ 's :=
  #1 'nameptr :=
  s num.names$ 'numnames :=
  numnames 'namesleft :=
    { namesleft #0 > }
    { s nameptr
      "{f.~}{vv~}{ll}{, jj}"
      format.name$ 't :=
      nameptr #1 >
        {
          namesleft #1 >
            { ", " * t * }
            {
              numnames #2 >
                { "," * }
                'skip$
              if$
              t "others" =
                { " " * "et~al." emphasize * }
                { " and " * t * }
              if$
            }
          if$
        }
        't
      if$
      nameptr #1 + 'nameptr :=
      namesleft #1 - 'namesleft :=
    }
  while$
}

FUNCTION {format.key}
{ empty$
    { key field.or.null }
    { "" }
  if$
}

FUNCTION {format.authors}
{ author empty$
    { "" }
    { author format.names }
  if$
}

FUNCTION {format.editors}
{ editor empty$
    { "" }
    { editor format.names
      editor num.names$ #1 >
        { ", editors" * }
        { ", editor" * }
      if$
    }
  if$
}

FUNCTION {format.in.editors}
{ editor empty$
    { "" }
    { editor format.names.ed
      editor num.names$ #1 >
        { ", editors" * }
        { ", editor" * }
      if$
    }
  if$
}

FUNCTION {format.title}
{ title empty$
    { "" }
    { title "t" change.case$
    }
  if$
}

FUNCTION {format.full.names}
{'s :=
  #1 'nameptr :=
  s num.names$ 'numnames :=
  numnames 'namesleft :=
    { namesleft #0 > }
    { s nameptr
      "{vv~}{ll}" format.name$ 't :=
      nameptr #1 >
        {
          namesleft #1 >
            { ", " * t * }
            {
              numnames #2 >
                { "," * }
                'skip$
              if$
              t "others" =
                { " " * "et~al." emphasize * }
                { " and " * t * }
              if$
            }
          if$
        }
        't
      if$
      nameptr #1 + 'nameptr :=
      namesleft #1 - 'namesleft :=
    }
  while$
}

FUNCTION {author.editor.key.full}
{ author empty$
    { editor empty$
        { key empty$
            { cite$ #1 #3 substring$ }
            'key
          if$
        }
        { editor format.full.names }
      if$
    }
    { author format.full.names }
  if$
}

FUNCTION {author.key.full}
{ author empty$
    { key empty$
         { cite$ #1 #3 substring$ }
          'key
      if$
    }
    { author format.full.names }
  if$
}

FUNCTION {editor.key.full}
{ editor empty$
    { key empty$
         { cite$ #1 #3 substring$ }
          'key
      if$
    }
    { editor format.full.names }
  if$
}

FUNCTION {make.full.names}
{ type$ "book" =
  type$ "inbook" =
  or
    'author.editor.key.full
    { type$ "proceedings" =
        'editor.key.full
        'author.key.full
      if$
    }
  if$
}

FUNCTION {output.bibitem}
{ newline$
  "\bibitem[" write$
  label write$
  ")" make.full.names * "]{" * write$
  cite$ write$
  "}" write$
  newline$
  ""
  before.all 'output.state :=
}

FUNCTION {n.dashify}
{ 't :=
  ""
    { t empty$ not }
    { t #1 #1 substring$ "-" =
        { t #1 #2 substring$ "--" = not
            { "--" *
              t #2 global.max$ substring$ 't :=
            }
            {   { t #1 #1 substring$ "-" = }
                { "-" *
                  t #2 global.max$ substring$ 't :=
                }
              while$
            }
          if$
        }
        { t #1 #1 substring$ *
          t #2 global.max$ substring$ 't :=
        }
      if$
    }
  while$
}

FUNCTION {word.in}
{ "In " }

FUNCTION {format.date}
{ year duplicate$ empty$
    { "empty year in " cite$ * "; set to ????" * warning$
       pop$ "????" }
    'skip$
  if$
  before.all 'output.state :=
  " " swap$ * extra.label * "" *
}

FUNCTION {format.btitle}
{ title emphasize
}

FUNCTION {tie.or.space.connect}
{ duplicate$ text.length$ #3 <
    { "~" }
    { " " }
  if$
  swap$ * *
}

FUNCTION {either.or.check}
{ empty$
    'pop$
    { "can't use both " swap$ * " fields in " * cite$ * warning$ }
  if$
}

FUNCTION {format.bvolume}
{ volume empty$
    { "" }
    { "volume" volume tie.or.space.connect
      series empty$
        'skip$
        { " of " * series emphasize * }
      if$
      "volume and number" number either.or.check
    }
  if$
}

FUNCTION {format.number.series}
{ volume empty$
    { number empty$
        { series field.or.null }
        { output.state mid.sentence =
            { "number" }
            { "Number" }
          if$
          number tie.or.space.connect
          series empty$
            { "there's a number but no series in " cite$ * warning$ }
            { " in " * series * }
          if$
        }
      if$
    }
    { "" }
  if$
}

FUNCTION {format.edition}
{ edition empty$
    { "" }
    { output.state mid.sentence =
        { edition "l" change.case$ " edition" * }
        { edition "t" change.case$ " edition" * }
      if$
    }
  if$
}

INTEGERS { multiresult }

FUNCTION {multi.page.check}
{ 't :=
  #0 'multiresult :=
    { multiresult not
      t empty$ not
      and
    }
    { t #1 #1 substring$
      duplicate$ "-" =
      swap$ duplicate$ "," =
      swap$ "+" =
      or or
        { #1 'multiresult := }
        { t #2 global.max$ substring$ 't := }
      if$
    }
  while$
  multiresult
}

FUNCTION {format.pages}
{ pages empty$
    { "" }
    { pages multi.page.check
        { "pages" pages n.dashify tie.or.space.connect }
        { "" pages tie.or.space.connect }
      if$
    }
  if$
}

FUNCTION {format.vol.num.pages}
{ volume field.or.null
  bolden
  number empty$
    'skip$
    { "(" number * ")" * *
      volume empty$
        { "there's a number but no volume in " cite$ * warning$ }
        'skip$
      if$
    }
  if$
  pages empty$
    'skip$
    { duplicate$ empty$
        { pop$ format.pages }
        { ": " * pages n.dashify * }
      if$
    }
  if$
}

FUNCTION {format.chapter.pages}
{ chapter empty$
    'format.pages
    { type empty$
        { "chapter" }
        { type "l" change.case$ }
      if$
      chapter tie.or.space.connect
      pages empty$
        'skip$
        { ", " * format.pages * }
      if$
    }
  if$
}

FUNCTION {format.in.ed.booktitle}
{ booktitle empty$
    { "" }
    { editor empty$
        { word.in booktitle emphasize * }
        { word.in format.in.editors * ", " * booktitle emphasize * }
      if$
    }
  if$
}

FUNCTION {format.thesis.type}
{ type empty$
    'skip$
    { pop$
      type "t" change.case$
    }
  if$
}

FUNCTION {format.tr.number}
{ type empty$
    { "Technical Report" }
    'type
  if$
  number empty$
    { "t" change.case$ }
    { number tie.or.space.connect }
  if$
}

FUNCTION {format.article.crossref}
{
  word.in
  "\cite{" * crossref * "}" *
}

FUNCTION {format.book.crossref}
{ volume empty$
    { "empty volume in " cite$ * "'s crossref of " * crossref * warning$
      word.in
    }
    { "Volume" volume tie.or.space.connect
      " of " *
    }
  if$
  "\cite{" * crossref * "}" *
}

FUNCTION {format.incoll.inproc.crossref}
{
  word.in
  "\cite{" * crossref * "}" *
}

FUNCTION {article}
{ output.bibitem
  format.authors "author" output.check
  author format.key output
  format.date "year" output.check
  new.block
  format.title "title" output.check
  new.block
  crossref missing$
    { journal emphasize "journal" output.check
      format.vol.num.pages output
    }
    { format.article.crossref output.nonnull
      format.pages output
    }
  if$
  new.block
  note output
  fin.entry
}

FUNCTION {book}
{ output.bibitem
  author empty$
    { format.editors "author and editor" output.check
      editor format.key output
    }
    { format.authors output.nonnull
      crossref missing$
        { "author and editor" editor either.or.check }
        'skip$
      if$
    }
  if$
  format.date "year" output.check
  new.block
  format.btitle "title" output.check
  crossref missing$
    { format.bvolume output
      new.block
      format.number.series output
      new.sentence
      publisher "publisher" output.check
      address output
    }
    {
      new.block
      format.book.crossref output.nonnull
    }
  if$
  format.edition output
  new.block
  note output
  fin.entry
}

FUNCTION {booklet}
{ output.bibitem
  format.authors output
  author format.key output
  format.date "year" output.check
  new.block
  format.title "title" output.check
  new.block
  howpublished output
  address output
  new.block
  note output
  fin.entry
}

FUNCTION {inbook}
{ output.bibitem
  author empty$
    { format.editors "author and editor" output.check
      editor format.key output
    }
    { format.authors output.nonnull
      crossref missing$
        { "author and editor" editor either.or.check }
        'skip$
      if$
    }
  if$
  format.date "year" output.check
  new.block
  format.btitle "title" output.check
  crossref missing$
    { format.bvolume output
      format.chapter.pages "chapter and pages" output.check
      new.block
      format.number.series output
      new.sentence
      publisher "publisher" output.check
      address output
    }
    { format.chapter.pages "chapter and pages" output.check
      new.block
      format.book.crossref output.nonnull
    }
  if$
  format.edition output
  new.block
  note output
  fin.entry
}

FUNCTION {incollection}
{ output.bibitem
  format.authors "author" output.check
  author format.key output
  format.date "year" output.check
  new.block
  format.title "title" output.check
  new.block
  crossref missing$
    { format.in.ed.booktitle "booktitle" output.check
      format.bvolume output
      format.number.series output
      format.chapter.pages output
      new.sentence
      publisher "publisher" output.check
      address output
      format.edition output
    }
    { format.incoll.inproc.crossref output.nonnull
      format.chapter.pages output
    }
  if$
  new.block
  note output
  fin.entry
}

FUNCTION {inproceedings}
{ output.bibitem
  format.authors "author" output.check
  author format.key output
  format.date "year" output.check
  new.block
  format.title "title" output.check
  new.block
  crossref missing$
    { format.in.ed.booktitle "booktitle" output.check
      format.bvolume output
      format.number.series output
      format.pages output
      address output
      new.sentence
      organization output
      publisher output
    }
    { format.incoll.inproc.crossref output.nonnull
      format.pages output
    }
  if$
  new.block
  note output
  fin.entry
}

FUNCTION {conference} { inproceedings }

FUNCTION {manual}
{ output.bibitem
  format.authors output
  author format.key output
  format.date "year" output.check
  new.block
  format.btitle "title" output.check
  organization address new.block.checkb
  organization output
  address output
  format.edition output
  new.block
  note output
  fin.entry
}

FUNCTION {mastersthesis}
{ output.bibitem
  format.authors "author" output.check
  author format.key output
  format.date "year" output.check
  new.block
  format.btitle "title" output.check
  new.block
  "Master's thesis" format.thesis.type output.nonnull
  school "school" output.check
  address output
  new.block
  note output
  fin.entry
}

FUNCTION {misc}
{ output.bibitem
  format.authors output
  author format.key output
  format.date "year" output.check
  new.block
  format.title output
  new.block
  howpublished output
  new.block
  note output
  fin.entry
}

FUNCTION {phdthesis}
{ output.bibitem
  format.authors "author" output.check
  author format.key output
  format.date "year" output.check
  new.block
  format.btitle "title" output.check
  new.block
  "Ph.D. thesis" format.thesis.type output.nonnull
  school "school" output.check
  address output
  new.block
  note output
  fin.entry
}

FUNCTION {proceedings}
{ output.bibitem
  format.editors output
  editor format.key output
  format.date "year" output.check
  new.block
  format.btitle "title" output.check
  format.bvolume output
  format.number.series output
  address output
  new.sentence
  organization output
  publisher output
  new.block
  note output
  fin.entry
}

FUNCTION {techreport}
{ output.bibitem
  format.authors "author" output.check
  author format.key output
  format.date "year" output.check
  new.block
  format.title "title" output.check
  new.block
  format.tr.number output.nonnull
  institution "institution" output.check
  address output
  new.block
  note output
  fin.entry
}

FUNCTION {unpublished}
{ output.bibitem
  format.authors "author" output.check
  author format.key output
  format.date "year" output.check
  new.block
  format.title "title" output.check
  new.block
  note "note" output.check
  fin.entry
}

FUNCTION {default.type} { misc }

MACRO {jan} {"January"}

MACRO {feb} {"February"}

MACRO {mar} {"March"}

MACRO {apr} {"April"}

MACRO {may} {"May"}

MACRO {jun} {"June"}

MACRO {jul} {"July"}

MACRO {aug} {"August"}

MACRO {sep} {"September"}

MACRO {oct} {"October"}

MACRO {nov} {"November"}

MACRO {dec} {"December"}

MACRO {acmcs} {"ACM Computing Surveys"}

MACRO {acta} {"Acta Informatica"}

MACRO {cacm} {"Communications of the ACM"}

MACRO {ibmjrd} {"IBM Journal of Research and Development"}

MACRO {ibmsj} {"IBM Systems Journal"}

MACRO {ieeese} {"IEEE Transactions on Software Engineering"}

MACRO {ieeetc} {"IEEE Transactions on Computers"}

MACRO {ieeetcad}
 {"IEEE Transactions on Computer-Aided Design of Integrated Circuits"}

MACRO {ipl} {"Information Processing Letters"}

MACRO {jacm} {"Journal of the ACM"}

MACRO {jcss} {"Journal of Computer and System Sciences"}

MACRO {scp} {"Science of Computer Programming"}

MACRO {sicomp} {"SIAM Journal on Computing"}

MACRO {tocs} {"ACM Transactions on Computer Systems"}

MACRO {tods} {"ACM Transactions on Database Systems"}

MACRO {tog} {"ACM Transactions on Graphics"}

MACRO {toms} {"ACM Transactions on Mathematical Software"}

MACRO {toois} {"ACM Transactions on Office Information Systems"}

MACRO {toplas} {"ACM Transactions on Programming Languages and Systems"}

MACRO {tcs} {"Theoretical Computer Science"}

READ

FUNCTION {sortify}
{ purify$
  "l" change.case$
}

INTEGERS { len }

FUNCTION {chop.word}
{ 's :=
  'len :=
  s #1 len substring$ =
    { s len #1 + global.max$ substring$ }
    's
  if$
}

FUNCTION {format.lab.names}
{ 's :=
  s #1 "{vv~}{ll}" format.name$
  s num.names$ duplicate$
  #2 >
    { pop$ " " * "et~al." emphasize * }
    { #2 <
        'skip$
        { s #2 "{ff }{vv }{ll}{ jj}" format.name$ "others" =
            { " " * "et~al." emphasize * }
            { " and " * s #2 "{vv~}{ll}" format.name$ * }
          if$
        }
      if$
    }
  if$
}

FUNCTION {author.key.label}
{ author empty$
    { key empty$
        { cite$ #1 #3 substring$ }
        'key
      if$
    }
    { author format.lab.names }
  if$
}

FUNCTION {author.editor.key.label}
{ author empty$
    { editor empty$
        { key empty$
            { cite$ #1 #3 substring$ }
            'key
          if$
        }
        { editor format.lab.names }
      if$
    }
    { author format.lab.names }
  if$
}

FUNCTION {editor.key.label}
{ editor empty$
    { key empty$
        { cite$ #1 #3 substring$ }
        'key
      if$
    }
    { editor format.lab.names }
  if$
}

FUNCTION {calc.label}
{ type$ "book" =
  type$ "inbook" =
  or
    'author.editor.key.label
    { type$ "proceedings" =
        'editor.key.label
        'author.key.label
      if$
    }
  if$
  "("
  *
  year duplicate$ empty$
     { pop$ "????" }
     { purify$ #-1 #4 substring$ }
  if$
  *
  'label :=
}

FUNCTION {sort.format.names}
{ 's :=
  #1 'nameptr :=
  ""
  s num.names$ 'numnames :=
  numnames 'namesleft :=
    { namesleft #0 > }
    { nameptr #1 >
        { "   " * }
        'skip$
      if$
      s nameptr
      "{vv{ } }{ll{ }}{  f{ }}{  jj{ }}"
      format.name$ 't :=
      nameptr numnames = t "others" = and
        { "et al" * }
        { numnames #2 > nameptr #2 = and
          { "zzzzzz" * #1 'namesleft := }
          { t sortify * }
        if$
        }
      if$
      nameptr #1 + 'nameptr :=
      namesleft #1 - 'namesleft :=
    }
  while$
}

FUNCTION {sort.format.title}
{ 't :=
  "A " #2
    "An " #3
      "The " #4 t chop.word
    chop.word
  chop.word
  sortify
  #1 global.max$ substring$
}

FUNCTION {author.sort}
{ author empty$
    { key empty$
        { "to sort, need author or key in " cite$ * warning$
          ""
        }
        { key sortify }
      if$
    }
    { author sort.format.names }
  if$
}

FUNCTION {author.editor.sort}
{ author empty$
    { editor empty$
        { key empty$
            { "to sort, need author, editor, or key in " cite$ * warning$
              ""
            }
            { key sortify }
          if$
        }
        { editor sort.format.names }
      if$
    }
    { author sort.format.names }
  if$
}

FUNCTION {editor.sort}
{ editor empty$
    { key empty$
        { "to sort, need editor or key in " cite$ * warning$
          ""
        }
        { key sortify }
      if$
    }
    { editor sort.format.names }
  if$
}

FUNCTION {presort}
{ calc.label
  label sortify
  "    "
  *
  type$ "book" =
  type$ "inbook" =
  or
    'author.editor.sort
    { type$ "proceedings" =
        'editor.sort
        'author.sort
      if$
    }
  if$
  #1 entry.max$ substring$
  'sort.label :=
  sort.label
  *
  "    "
  *
  title field.or.null
  sort.format.title
  *
  #1 entry.max$ substring$
  'sort.key$ :=
}

ITERATE {presort}

SORT

STRINGS { last.label next.extra }

INTEGERS { last.extra.num }

FUNCTION {initialize.extra.label.stuff}
{ #0 int.to.chr$ 'last.label :=
  "" 'next.extra :=
  #0 'last.extra.num :=
}

FUNCTION {forward.pass}
{ last.label label =
    { last.extra.num #1 + 'last.extra.num :=
      last.extra.num int.to.chr$ 'extra.label :=
    }
    { "a" chr.to.int$ 'last.extra.num :=
      "" 'extra.label :=
      label 'last.label :=
    }
  if$
}

FUNCTION {reverse.pass}
{ next.extra "b" =
    { "a" 'extra.label := }
    'skip$
  if$
  extra.label 'next.extra :=
  label extra.label * 'label :=
}

EXECUTE {initialize.extra.label.stuff}

ITERATE {forward.pass}

REVERSE {reverse.pass}

FUNCTION {bib.sort.order}
{ sort.label
  "    "
  *
  year field.or.null sortify
  *
  "    "
  *
  title field.or.null
  sort.format.title
  *
  #1 entry.max$ substring$
  'sort.key$ :=
}

ITERATE {bib.sort.order}

SORT

FUNCTION {begin.bib}
{ preamble$ empty$
    'skip$
    { preamble$ write$ newline$ }
  if$
  "\begin{thebibliography}{}" write$ newline$
}

EXECUTE {begin.bib}

EXECUTE {init.state.consts}

ITERATE {call.type$}

FUNCTION {end.bib}
{ newline$
  "\end{thebibliography}" write$ newline$
}

EXECUTE {end.bib}
%% End of customized bst file
